# Supplementary material for: Quantum-Dot-Based Iron Oxide Nanoparticles Activate the NLRP3 Inflammasome in Murine Bone Marrow-Derived Dendritic Cells
Source: Nanomaterials (Basel). 2022 Sep 10;12(18):3145. doi: 10.3390/nano12183145 (PMC9502261; doi:10.3390/nano12183145)
Supplement: Supplementary file 1 [file nanomaterials-12-03145-s001.zip]

Archive with 1 entries (1 files):
- nanomaterials-1892406-supplementary.pdf
